# Supplementary material for: Effect of Part Size, Displacement Rate, and Aging on Compressive Properties of Elastomeric Parts of Different Unit Cell Topologies Formed by Vat Photopolymerization Additive Manufacturing
Source: Polymers (Basel). 2024 Nov 13;16(22):3166. doi: 10.3390/polym16223166 (PMC11598147; doi:10.3390/polym16223166)
Supplement: Supplementary file 1 [file polymers-16-03166-s001.zip]

Archive with 6 entries (6 files):
- __MACOSX/._Video S1 - SC.mp4
- __MACOSX/._Video S2 - BC.mp4
- __MACOSX/._Video S3 - G.mp4
- Video S1 - SC.mp4
- Video S2 - BC.mp4
- Video S3 - G.mp4
